# Supplementary material for: Nitric Oxide Prevents Glioblastoma Stem Cells’ Expansion and Induces Temozolomide Sensitization
Source: Int J Mol Sci. 2023 Jul 10;24(14):11286. doi: 10.3390/ijms241411286 (PMC10379318; doi:10.3390/ijms241411286)
Supplement: Supplementary file 1 [file ijms-24-11286-s001.zip]

Archive with 1 entries (1 files):
- ijms-2470137-supplementary.pdf
